# Supplementary material for: The utility of quantifying the orientation of breast masses in ultrasound imaging
Source: Sci Rep. 2024 Feb 25;14:4578. doi: 10.1038/s41598-024-55298-w (PMC10894861; doi:10.1038/s41598-024-55298-w)
Supplement: Supplementary file 1 — Supplementary Information. [file 41598_2024_55298_MOESM1_ESM.xlsx]

## Sheet: Orientation angle
S1 Table 1. Detail data of the finally enrolled subjects
Identifier (Subject's name)	Sex，male-1，female-2	Age(Y)	Height（m）	Weight(kg)	Family history of breast cancer:Yes-1，No-0	Palpable mass:Yes-1，No-0	Breat pain:Yes-1，No-0	Nipple discharge:Yes-1，No-0	Skin:Normal-0；thicken,retract and edema-1	Palpable axillary LN:Ye-1，No-0	Location:Left-1，right-2	Upper outside 1, Lower outside2,internal lower3,internal upper4	Orientation angle	Longitudinal diameter	Tranverse diameter	Patholohy	Benign lesion 1；malignant lesion 2	Shape（ round, ovoid and ellipsis 0，）irregular 1	Margin（circumscribed 0，blurry 1,coarse, angular,or lobular 2）	Echoic Pattern（hypoechoic, isoechoic and hyperechoic 0, markedly hypoechoic 1）	Calcification（none 0，microcalcification 1，larger calcification 2）	Posterir feature（no change,or enhancement 0，attenuation 1）	Peripheral hyperechoic halo（absence 0，presence 1）	BI-RADS using conventionalrecommended orientain	BI-RADS using qualifying orientation	Conventionalrecommended orientain（parallel 0，not paralell 1）	BI-RADS using conventionalrecommended orientain
	2	62	1.56	58	0	1	0	0	0	0	1	1	78.8	12.7	12.1	（left breast）invasive ductal carcinoma	2	1	1	1	0	0	1	5	5	1	5
	2	47	1.55	58	0	1	0	0	0	0	1	2	58.1	10.7	5.3	（left breast6-1）non-special typeinvasive ductal carcinoma。	2	1	1	0	0	0	0	4c	4c	1	4c
	2	48	1.62	60	0	1	0	0	0	1	1	1	14.7	37.1	21.8	（left breast1-5）non-special typeinvasive ductal carcinoma。	2	1	1	1	0	0	1	4c	4c	0	4c
	2	37	1.72	64	0	1	0	0	0	0	2	4	7.9	24.6	13.3	（rigt breast）adenofibroma	1	0	0	0	0	0	0	3	3	0	3
	2	68	1.54	50	0	1	1	0	0	1	2	1	33.9	17.9	16.2	（rigt breastmass）invasive ductal carcinoma	2	1	1	1	0	0	0	4c	4c	1	4c
	2	43	1.7	60	0	1	1	0	0	0	2	1	52.8	16.6	10.2	（rigt breastmass）non-special typeinvasive ductal carcinoma。	2	1	1	1	1	0	1	5	5	1	5
	2	43	1.6	55	0	1	1	0	0	0	1	1	16.1	28.9	12.7	（left breast12-1）adenofibroma	1	1	1	0	0	0	0	4a	4b	0	4b
	2	37	1.56	59	0	1	0	0	0	0	1	4	65.3	12.9	10.8	（left breast9-5）non-special typeinvasive ductal carcinoma。	2	1	1	1	0	1	1	4c	5	1	5
	2	71	1.55	55	0	1	0	0	0	0	2	1	21.8	22.2	10.8	（rigt breast9-2.5）invasive ductal carcinoma，non-special type。	2	1	1	1	1	1	1	5	5	0	5
	2	28	1.48	53	0	1	0	0	0	0	1	2	22	34.5	28.9	（left breast4.5-0）adenofibromaand infarct。	1	1	1	0	0	0	1	4a	4c	0	4c
	2	44	1.55	67	0	1	0	0	0	0	2	1	11	27.3	12.8	（right breast 10-4）breast cysts andadenofibroma-like hyperplasia	1	0	0	0	0	0	0	3	3	0	3
	2	17	1.54	39.5	0	1	0	0	0	0	1	1	18.3	28	18.7	（left breastmass2-2.5）adenofibroma。	1	0	0	0	1	0	0	3	4a	0	4a
	2	40	1.56	40	0	1	0	0	0	0	2	1	15.6	17.6	7.4	（rigt breastmass10-6）adenofibroma。	1	0	0	0	0	0	0	3	4a	0	4a
	2	58	1.56	53	0	1	0	1	0	0	1	2	29.8	8	3	（left breast）ductal carcinoma in situ	2	1	0	0	1	0	0	4c	4c	0	4b
	2	50	1.52	78	0	1	1	0	0	0	1	4	6.1	28.9	14.7	（left breast mass10-4）benign phyllodes tumor	1	0	1	0	0	0	0	3	4a	0	4a
	2	20	1.55	42	0	0	0	0	0	0	2	2	9.5	21.6	6.7	（left breastmass12-3；rigt breastmass6-3）adenofibroma。	1	0	0	0	0	0	0	3	3	0	3
	2	59	1.51	53	0	1	0	0	0	1	1	3	34.8	26.6	19.1	（left breast）breastnon-special typeinvasive ductal carcinoma	2	1	1	0	0	0	1	4c	5	0	4c
	2	63	1.63	70	0	1	0	0	0	1	1	1	32.7	21.8	9.3	non-special typeinvasive ductal carcinoma	2	1	1	0	1	0	1	5	5	0	5
	2	25	1.6	58	0	0	0	0	0	0	2	1	10.2	24.8	10.3	（rigt breast9-3）mastopathy and adenofibroma-like hyperplasia	1	0	0	0	0	0	0	3	3	0	3
	2	61	1.57	55	0	1	0	0	0	0	1	2	26.3	15.6	8.4	（left breastmass4-5.5）non-special typeinvasive ductal carcinoma。	2	1	1	0	0	0	1	4c	4c	0	4c
	2	26	1.55	45	0	1	0	0	0	0	1	1	8.8	31.8	20.6	（left breast）adenofibroma	1	0	0	0	0	0	0	3	3	0	3
	2	38	1.58	60	0	1	0	0	0	0	1	2	7.5	8.4	5.3	（left breast2-2.5 nodules）mastopathy伴adenofibroma-like hyperplasia。	1	1	0	0	0	0	0	4a	4a	0	4a
	2	42	1.57	59	0	1	0	0	0	0	1	2	33.4	16.1	9.2	（left breast4-2）non-special typeinvasive ductal carcinoma	2	1	1	0	1	0	0	5	5	0	4c
	2	58	1.54	57	0	1	1	0	0	0	2	2	7.2	24.5	13.9	（rigt breast）adenofibroma	1	0	0	0	0	0	0	3	3	0	3
	2	49	1.6	62.5	0	0	0	0	0	0	1	1	24.6	14	5.6	（left breast1-1）mastopathy and adenofibroma-like hyperplasia	1	1	1	0	0	0	0	4c	4c	0	4b
	2	46	1.57	60	0	1	0	0	0	0	2	2	59.6	8.1	4.5	（rigt breast8-3）ductal carcinoma in situ	2	1	1	1	0	0	0	4b	4c	1	4c
	2	51	1.64	70	0	1	1	0	0	0	2	2	22.5	14.5	10.3	（left breastmass4-2、12-4；rigt breast9-4、10-4、11-4）mastopathy and focal adenofibroma -like change	1	0	1	0	0	0	0	3	4b	0	4a
	2	28	1.52	43	0	0	0	0	0	0	2	3	4.6	25.7	9.5	（rigt breastmass3-0.5）adenofibroma	1	0	0	0	0	0	0	3	3	0	3
	2	36	1.58	47	0	0	0	0	0	0	1	3	3.6	17.5	9.3	（left breast12-1）adenofibroma	1	0	0	0	0	0	0	3	3	0	3
	2	35	1.5	44.5	0	1	0	0	0	0	1	1	4.5	27.3	9.9	（left breast2-3）mastopathy	1	0	0	0	1	0	0	4a	4a	0	4a
	2	29	1.57	52	0	0	1	0	1	0	2	1	4.1	14.8	5.9	（10.5-2）breast inflammation	1	0	0	0	0	0	0	3	4a	0	4a
	2	41	1.52	50	0	1	1	0	0	0	2	4	25.3	21.7	10.4	（righ breast 2-6 nodule）non-special typeinvasive ductal carcinoma	2	1	1	1	1	0	1	5	5	0	5
	2	43	1.52	53	0	1	0	0	0	0	2	1	52.7	20.7	15.7	（left breast1-2）invasive ductal carcinoma	2	1	1	1	0	1	1	5	5	1	5
	2	51	1.56	47	1	1	0	0	0	0	2	4	32.1	34.9	16.9	（rigt breast1-1）non-special typeinvasive ductal carcinoma	2	0	1	0	1	0	0	4b	4c	0	4b
	2	49	1.58	56	0	1	0	0	0	0	1	1	25.3	22.1	15.7	（left breast1-1）invasive ductal carcinoma，non-special type	2	0	1	1	1	0	1	4c	5	0	5
	2	53	1.59	59	0	1	1	0	0	1	2	1	44.9	14.3	9.4	（right breast 12.5-6）breastnon-special typeinvasive ductal carcinoma。	2	0	1	0	0	0	1	4b	4c	0	4b
	2	63	1.57	83	1	1	2	2	0	2	1	1	63.7	31.1	25.8	(left breast3-3)invasive ductal carcinoma	2	1	1	0	1	0	1	5	5	1	5
	2	38	1.58	55	0	1	0	0	0	0	1	2	24.9	20.8	8.2	（rigt breast9-3）adenofibroma。	1	1	0	0	0	0	0	3	4b	0	4a
	2	41	1.56	58	0	0	0	0	0	0	1	3	22.2	22	12.9	（left breast 3-3）mastopathy and adenofibroma-like hyperplasia。	1	1	1	0	0	0	0	4b	4c	0	4c
	2	30	1.59	48	0	0	0	0	0	0	1	4	19.1	12.3	6.4	（left breast）mastopathy	1	0	0	0	0	0	0	3	3	0	3
	2	32	1.56	46	0	0	0	0	0	0	2	1	19.5	7.8	3.7	（right breast）mastopathy	1	0	0	0	0	0	0	3	3	0	3
	2	48	1.5	47	0	0	0	0	0	0	1	4	18.9	11.9	5.8	（left breast9-2.5）mastopathy	1	0	1	0	0	0	0	3	4a	0	4a
	2	56	1.58	49	0	1	0	0	0	0	1	2	19	17.1	7.5	（left breast11-4）mastopathy	1	1	0	0	0	0	0	3	4a	0	4a
	2	43	1.58	51	0	0	0	0	0	0	2	1	7.2	16.6	10.4	（rigt breast10.5-4）mastopathy	1	1	0	0	0	0	0	3	4a	0	4a
	2	55	1.52	54	0	1	0	0	0	1	1	1	48.4	14.2	8.7	（left breast）invasive ductal carcinoma	2	1	1	0	1	0	1	4c	5	1	5
	2	29	1.63	55	0	0	0	0	0	0	1	1	14.8	15.2	8.8	（left breastmass1-3）mastopathy and focal ductal hyperplasia	1	1	1	0	0	0	0	3	4b	0	4b
	2	37	1.59	60.7	0	1	1	0	0	0	1	4	44.4	21.1	11.8	（left breast10点mass）invasive ductal carcinoma，non-special type	2	1	1	0	0	0	0	4c	4c	1	4c
	2	37	1.59	60	0	0	0	0	0	0	1	3	17.6	19.6	9	（left breast9-1）adenofibroma	1	0	0	0	0	0	0	3	3	0	3
	2	49	1.58	60	0	1	0	0	0	0	1	1	50.2	12.6	7.9	（left breast2-5 nodule）ductal carcinoma in situ	2	0	1	0	1	0	0	4b	4c	1	4c
	2	23	1.64	54	0	0	1	1	0	1	2	2	19.2	20.2	9.1	（rigt breast mass）chronic breast purulent	1	0	0	0	0	0	0	3	3	0	3
	2	22	1.54	45	1	1	1	0	0	0	1	1	19.3	26.7	14.5	（left breast2-1）mastopathy andadenofibroma-like hyperplasia	1	0	0	0	0	0	0	3	3	0	3
	2	44	1.57	70	0	1	0	0	0	0	1	1	55.4	22.8	20.1	(left breast2-4）non-special typeinvasive breast cancer。	2	1	1	1	0	0	1	5	5	1	5
	2	57	1.59	60	0	1	0	0	0	0	1	4	24.4	45.3	24.4	（left 10-6）breastnon-special typeinvasive ductal carcinoma	2	1	1	0	1	0	1	5	5	0	5
	2	33	1.58	49	0	1	1	0	0	0	2	4	33.8	17.9	13.6	（rigt breast1-1）breastinvasive ductal carcinoma	2	0	1	0	0	0	1	4b	4c	0	4b
	2	47	1.54	64	0	0	0	0	0	0	1	3	24.9	11.9	7.1	（left breast6-2 nodule）invasive ductal carcinoma	2	0	0	0	0	0	0	4a	4a	0	3
	2	23	1.58	53	0	0	0	0	0	0	2	1	5.7	20.1	7.9	（left breastmass2-4）adenofibroma。	1	0	0	0	0	0	0	3	3	0	3
	2	48	1.62	60	0	1	0	0	0	0	2	3	18.7	18.4	11.2	（rigt breast-3-4）mastopathy and common ductal hyperplasia	1	0	0	0	0	0	0	3	4a	0	4a
	2	48	1.59	57	0	0	0	0	0	0	2	3	11.7	10.5	4.3	（rigt breast4-3）mastopathy and adenofibroma	1	0	0	0	0	0	0	3	3	0	3
	2	58	1.54	47	0	1	0	0	0	0	2	1	28	18.1	13.5	（left breast2-3 nodule）invasive ductal carcinoma,non-special type	2	0	0	0	0	0	1	4b	4c	0	4b
	2	25	1.63	52	0	1	0	0	0	0	1	1	3.8	26.1	10.4	（left breast）adenofibroma	1	0	0	0	0	0	0	3	3	0	3
	2	41	1.59	51	0	0	0	0	0	0	2	3	24.7	16.2	6.8	（right breast）adenofibroma	1	0	0	0	0	0	0	3	4a	0	3
	2	39	1.57	48	0	0	0	0	0	0	2	1	6.4	16.6	8.8	（rigt breast9-5）mastopathy and adenofibroma	1	0	1	0	1	0	0	3	4b	0	4b
	2	65	1.55	63	0	1	0	0	0	0	2	4	45.2	13.2	9.3	（rigt breast）invasive ductal carcinoma and great apocrine differentiation；and ductal carcinoma in situ	2	0	1	0	0	0	1	4c	4c	1	4c
	2	49	1.53	63	0	1	0	0	0	0	1	4	24.6	10.2	4.7	（left breast）extensive ductal epithelial non-special hyperplasia，with carcinoma in situ	2	0	0	0	0	0	0	4a	4a	0	3
	2	32	1.6	50	0	0	0	0	0	0	2	4	6.2	11.7	4.7	（rigt breast2-1.5）mastopathy and adenofibroma-like hyperplasia	1	1	1	0	0	0	0	3	4b	0	4b
	2	41	1.53	62	0	1	0	0	0	0	1	4	72.1	14.7	9.9	（left breast11.5-4.5 nodule）invasive ductal carcinoma	2	1	1	1	0	0	1	5	5	1	5
	2	26	1.58	48	0	1	0	0	0	0	2	1	9.2	25.8	13.4	（rigt breast）ductal adenoma。	1	0	0	0	0	0	0	3	3	0	3
	2	48	1.62	65	0	0	0	0	0	0	2	3	1.1	7.5	3.4	（rigt breast9-2）breast fibrotic cyst。	1	0	0	0	0	0	0	3	3	0	3
	2	31	1.61	53	0	1	0	0	0	0	1	2	8.2	22.5	7.6	（left breast10-2mass）mastopathy伴adenofibroma-like hyperplasia。	1	0	0	0	1	0	0	3	4a	0	4a
	2	54	1.51	61	0	1	0	0	0	0	1	4	30.5	21.2	14.8	（left breast）invasive breast cancer，non-special type	2	1	1	0	1	0	0	4c	5	0	4c
	2	31	1.6	60	0	1	0	0	0	0	1	2	26.5	15.7	10.3	（left breastmass）adenofibroma and common ductal hyperplasia	1	0	0	0	0	0	0	4a	4a	0	3
	2	62	1.45	45	0	1	1	0	0	1	2	4	37.3	29.2	23.9	（rigt breast1-3.5 nodule）non-special typeinvasive ductal carcinoma	2	1	1	0	1	0	0	4c	5	0	4c
	2	29	1.63	53	0	0	0	0	0	0	2	4	19.1	14.6	8.8	（rigt breastmass12-3）mastopathy and focal adenoma	1	0	0	0	1	0	1	3	4b	0	4b
	2	36	1.57	45	0	1	0	0	0	0	2	1	30	14.4	7.6	（rigt breast nodule 12-2）invasive ductal carcinoma	2	0	0	0	0	0	0	4a	4a	0	4a
	2	37	1.61	48	0	0	0	0	0	0	2	1	22.5	18.3	7.6	（right breast）mastopathy	1	0	0	0	0	0	0	3	3	0	3
	2	46	1.58	60	0	1	0	0	0	0	2	1	40.1	18.2	13.1	invasive ductal carcinoma and great apocrine metaplasia；and higt grade ductal carcinoma in situ （about 10%）。	2	0	0	0	0	0	0	4a	4b	0	4a
	2	45	1.5	59	0	0	0	0	0	0	2	1	21.2	12	6.7	（rigt breast9-3mass）adenofibroma	1	1	0	0	1	0	0	3	4b	0	4b
	2	55	1.6	53	0	1	0	0	0	0	2	1	28.8	41.1	22.5	（rigt breast11-2）invasive ductal carcinoma	2	1	1	1	1	0	1	5	5	0	5
	2	18	1.65	51	0	1	0	0	0	0	2	1	13.5	19.6	8.3	（right breast ）mastopathy	1	0	0	0	0	0	0	3	3	0	3
	2	41	1.55	55	0	1	1	0	0	1	1	1	54	8.8	5.5	（left breast12-3）ductal carcinoma in situ	2	0	0	0	1	0	0	4b	4b	0	4a
	2	22	1.64	52	0	1	1	0	0	0	2	4	4.1	25.1	7.7	（rigt breast7-0）right breast mastopathy and adenofibroma-like hyperplasia	1	0	0	0	0	0	0	3	3	0	3
	2	48	1.61	53		1	1	0	0	0	4	2	22.3	18.1	7.2	（left breast10-2）left breast mastopathy伴adenofibroma-like hyperplasia	1	0	0	0	1	0	0	3	4a	0	4a
	2	67	1.54	65	0	1	0	0	0	1	2	2	30.2	24.1	18	（rigt breast8-2.5）invasive breast cancer	2	1	1	1	1	0	1	5	5	0	5
	2	28	1.6	54	0	0	0	1	0	1	1	1	35.2	16.6	9.9	（left breastmass2-2）normal breast tissue	1	1	0	0	0	0	1	4b	4c	0	4b
	2	60	1.58	55	0	0	0	0	0	0	1	3	13.1	8	3.5	（left breastmass9-3）mastopathy。	1	0	0	0	0	0	0	3	3	0	3
	2	36	1.6	48	0	1	0	0	0	0	1	2	18.6	14.8	7.1	（left breast）mastopathy and adenofibroma-like hyperplasia	1	0	0	0	0	0	0	3	3	0	3
	2	39	1.6	50	0	0	0	0	0	0	1	2	25	12.7	7.8	（left breast）mastopathy and adenofibroma-like hyperplasia	1	0	0	0	0	0	0	3	4a	0	3
	2	31	1.55	73	0	0	0	0	0	0	1	4	58.7	8.6	6.9	（left breastmass10-2.5）mastopathy and adenofibroma-like hyperplasia	1	0	0	0	0	0	1	4b	4b	1	4b
	2	55	1.58	54	0	1	0	0	0	0	1	3	24.2	18	14.5	（left breastmass6-0）intraductal papillary tumor and common hyperplasia	1	0	0	0	1	0	0	4b	4b	0	4a
	2	31	1.67	53	0	0	0	0	0	0	1	4	6.3	11.6	5.7	（left breast8-1）breast adenofibroma	1	0	0	0	0	0	0	3	3	0	3
	2	39	1.57	49	0	1	0	0	0	0	1	3	15.5	21.2	7.1	（left breast9.5-4.5）breast adenofibroma	1	0	0	0	0	0	0	3	3	0	3
	2	41	1.6	58	0	1	0	0	0	0	2	1	4.9	17.2	8	（rigt breast10-4）mastopathy and adenofibroma-like hyperplasia	1	0	0	0	0	0	0	3	4a	0	4a
	2	62	1.53	54	0	1	1	0	0	0	2	1	19.2	15.7	7.2	（rigt breast12-2）invasive ductal carcinoma，non-special type	2	0	1	0	0	0	1	4b	4b	0	4b
	2	32	1.53	57	0	0	0	0	0	0	1	1	17.9	11.2	7.6	（left breastmass）mastopathy and focal adenofibroma-like hyperplasia	1	0	1	0	1	0	0	4a	4b	0	4b
	2	48	1.56	62	0	1	0	0	0	0	2	1	15.1	19.2	13.3	（right breast ）mastopathy	1	0	0	0	0	0	0	3	3	0	3
	2	31	1.7	55	0	1	0	0	0	0	1	1	23.2	15.7	8.6	（left breast2-6）invasive non-special type breast carcinoma	2	1	1	0	0	0	1	4b	5	0	4c
	2	50	1.54	62	0	1	0	0	1	1	1	1	35.8	33.4	25.8	（left breast）invasive ductal carcinoma	2	1	1	0	1	0	1	5	5	0	5
	2	56	1.53	55	0	0	0	0	0	0	1	1	50.9	7.5	4.9	（left breastmass3-4）invasive ductal carcinoma	2	1	1	0	0	0	0	4b	4c	1	4c
	2	59	1.55	57	0	1	0	0	0	1	2	4	50.6	15.2	13	（rigt breastmass3-2）invasive ductal carcinoma	2	1	1	0	1	0	0	4c	5	1	5
	2	66	1.61	54	0	1	0	0	0	1	2	2	30.8	21.4	14.1	（rigt breastmass8-2）invasive ductal carcinoma	2	1	1	0	0	0	0	4c	5	0	4c
	2	38	1.59	48	0	0	0	0	0	0	1	1	16.8	17.6	8.1	(left breast3-3)mastopathy and adenofibroma-like hyperplasia	1	0	0	0	1	0	0	3	4a	0	4a
	2	40	1.6	50	0	1	0	0	0	0	1	2	9.2	27.5	11.6	（left breast3.5-5）adenofibroma	1	0	0	0	0	0	0	3	3	0	3
	2	40	1.55	47	0	0	0	0	0	0	2	1	11.7	8.4	4.5	（rigt breast11.5-5）adenofibroma	1	0	0	0	0	0	0	3	3	0	3
	2	41	1.55	61	0	1	0	0	0	0	1	4	30.2	31	17.7	（left breast 11-2）left breastinvasive breast cancer	2	1	1	0	1	0	1	5	5	0	5
	2	42	1.58	58	0	1	1	0	0	1	1	2	17	11.9	5.3	（left breast4-5 nodule）lobular granulomatous mastitis	1	1	1	0	0	0	0	4a	4b	0	4b
	2	50	1.55	40	0	1	1	0	0	0	1	3	4.8	13	6.2	（left breast 9-1）mastopathy	1	0	0	0	0	0	0	3	3	0	3
	2	50	1.62	54	0	0	0	0	0	0	1	4	8.7	9.8	4	（left breast12-1）mastopathy	1	0	0	0	0	0	0	3	3	0	3
	2	46	1.58	55	0	0	0	0	0	0	1	1	14.1	12.7	5.5	（left breast1-6）mastopathy	1	0	0	0	1	0	0	4a	4a	0	4a
	2	50	1.59	63	0	1	1	0	0	0	2	2	12.9	9	4.3	（rigt breast8-3）benign lesion	1	0	0	0	0	0	0	3	4a	0	4a
	2	48	1.55	65	0	1	0	0	0	0	2	4	31	12.6	8.2	（rigt breast1-5）invasive ductal carcinoma	2	1	1	1	0	1	1	5	5	0	5
	2	43	1.57	65	0	1	0	0	0	0	2	2	21.9	19.2	10.7	（rigt breast8-5）adenofibroma，and common ductal hyperplasia	1	0	0	0	1	0	0	4a	4a	0	4a
	2	41	1.58	58	0	1	0	0	0	0	1	1	34.9	21.3	16	（rigt breast11-3）invasive ductal carcinoma	2	1	1	0	1	0	0	4c	5	0	4c
	2	48	1.56	59	0	1	0	0	0	0	1	3	16.1	25.4	13.9	（left breast3-2 mass）fibrotic epithelia hyperplasia	1	1	1	0	0	0	1	4a	4c	0	4c
	2	40	1.6	60	0	1	1	0	1	1	2	1	19.3	33.4	20.6	（rigt breast mass）chronic breast granulomma	1	0	0	0	0	0	0	3	3	0	3
	2	57	1.59	65	0	1	0	0	0	0	1	4	40.9	20.7	10.1	（left breast 10-3）non-special typeinvasive ductal carcinoma	2	1	1	0	1	0	0	4c	5	0	4c
	2	49	1.56	63	0	1	1	0	0	0	1	2	10.7	16.2	6.4	（left breast4-3 nodule）invasive ductal carcinoma	2	1	1	0	1	0	0	4b	4c	0	4c
	2	52	1.58	46	0	0	0	0	0	0	2	3	26	11.8	6.1	（rigt breast mass3-0）mammary duct ectasia	1	1	0	0	1	0	0	4a	4b	0	4b
	2	33	1.54	49	0	1	0	0	0	0	2	1	18.1	16.8	7.9	（rigt breast nodule 11-3）ductal carcinoma in situ	2	1	1	0	1	0	0	4a	4c	0	4c
	2	41	1.63	69	0	0	1	0	0	0	2	1	8.9	15	7.6	（rigt breast9-2、10-2）mastopathy，and adenofibroma -like hyperplasia	1	0	0	1	0	0	0	4a	4a	0	4a
	2	26	1.57	42	0	0	0	0	0	0	1	2	11.1	15.6	6.2	（left breast3-3.5,rigt breast2-3.5、6-4）mastopathy and adenofibroma -like hyperplasia	1	1	0	0	0	0	0	4a	4a	0	4a
	2	33	1.58	52	0	1	0	0	0	0	2	4	20	21.6	4.8	（left breast3-3.5,rigt breast2-3.5、6-4）mastopathy and adenofibroma-like hyperplasia	1	0	0	0	0	0	0	3	3	0	3
	2	55	1.53	52	0	1	0	0	0	0	2	4	36.7	12.5	8.8	（rigt breast1-4）invasive ductal carcinoma，non-special type	2	1	1	1	0	0	1	5	5	1	5
	2	46	1.57	55	0	1	0	0	0	0	2	1	11.3	24.6	8.4	（rigt breast）mastopathy	1	0	0	0	0	0	0	3	3	0	3
	2	28	1.6	55	0	1	0	0	0	0	1	1	32.3	23.3	14.4	（left breast1-1 nodule）sclerotic mastopathy and common ductal hyperplasia	1	1	1	0	0	0	1	4c	5	0	4c
	2	50	1.67	65.5	0	1	1	0	0	1	1	2	20.8	16.4	8.8	（left breast3-4 m ass）breast adenofibroma	1	1	1	1	0	0	0	4a	4b	0	4b
	2	45	1.6	60	0	0	0	0	0	0	1	4	28.5	18.3	11.1	（left breastmass）mastopathy	1	1	1	0	1	0	1	4b	5	0	5
	2	49	1.6	61	0	1	0	0	0	0	2	1	31.1	15.6	8.8	（rigt breast2-1.5 nodule）mastopathy and ductal hyperplasia	1	1	1	0	0	0	0	4b	4c	0	4b
	2	26	1.56	58	0	0	0	0	0	0	2	1	10.2	18.9	8.5	（rigt breastmass10-0.5）mastopathy and focal adenofibroma and ductal hyperplasia	1	0	0	0	0	0	0	3	3	0	3
	2	30	1.58	50	0	0	0	0	0	0	1	1	33.3	15.7	11.5	（left breastmass2.5-1）mastopathy，focal adenofibroma-like hyperplasia	1	1	0	0	1	0	0	4a	4c	1	4c
	2	27	1.62	58	0	1	0	0	0	0	2	3	20.3	28.5	17.1	（rigt breast）adenofibroma	1	0	0	0	0	0	0	3	3	0	3
	2	31	1.56	55	0	1	1	0	0	0	2	1	11.8	16.4	6.4	（left breast）mastopathy	1	0	0	0	0	0	0	3	3	0	3
	2	25	1.62	48	0	0	0	0	0	0	2	1	7.2	10.7	6.6	（rigt breastmass12-1）mastopathy，and adenofibroma-like hyperplasia	1	1	0	0	1	0	0	4a	4b	0	4b
	2	36	1.59	56	0	0	0	0	0	0	2	1	42.5	14.3	10.8	（rigt breast11-2 nodule）invasive ductal carcinoma	2	1	1	1	1	0	0	4c	5	0	4c
	2	49	1.6	56	0	1	0	0	0	0	2	3	13.2	26.1	14.8	（rigt breast）adenofibroma伴mastopathy。	1	1	0	0	1	0	0	4a	4b	0	4b
	2	28	1.59	58	0	1	0	0	0	0	1	4	11.8	15.7	7.9	（left breast）mastopathy and adenofibroma-like hyperplasia	1	0	0	0	0	0	0	3	3	0	3
	2	39	1.61	60	0	1	0	0	0	0	1	1	20.9	10.9	5.3	right breast mastopathy	1	0	0	0	0	0	0	3	3	0	3
	2	31	1.57	55	0	0	1	0	0	0	1	3	14.1	12.8	5.7	（left breast6-0.5）mastopathyand adenofibroma-like hyperplasia	1	0	0	0	1	0	0	3	4a	0	4a
	2	29	1.55	50	0	0	1	0	0	0	2	4	13.4	11.1	4.1	（rigt breast）mastopathy	1	0	0	0	0	0	0	3	3	0	3
	2	53	1.56	53	0	0	1	0	0	0	2	4	18.9	11.2	3.5	（rigt breast）mastopathy	1	0	0	0	0	0	0	3	3	0	3
	2	20	1.65	51	0	1	0	0	0	0	2	2	15.7	21.3	12.4	（rigt breast）adenofibroma	1	0	0	0	0	0	0	3	3	0	3
	2	38	1358	50	0	0	0	0	0	0	1	1	20.4	9.3	3.7	（left breast）mastopathy	1	0	0	0	0	0	0	3	3	0	3
	2	24	1.56	48	0	1	0	0	0	0	1	4	19.5	17.2	8.9	（left breast10-0.5）mastopathy and adenofibroma-like hyperplasia	1	0	0	0	0	0	0	3	3	0	3
	2	35	1.6	55	0	1	0	0	0	0	2	1	17.8	18.4	8.3	（rigt breast12-2mass）sclerotic mastopathy and adenofibroma-like hyperplasia。	1	0	0	0	0	0	0	3	3	0	3
	2	40	1.54	48	0	1	0	0	0	0	2	4	15.9	16.4	6.2	（rigt breast9-1mass）mastopathy and adenofibroma-like hyperplasia。	1	0	0	0	0	0	0	3	3	0	3
	2	52	1.59	52	0	0	0	0	0	0	1	4	9.7	13.8	7	（left breast9-2）mastopathy and adenofibroma-like hyperplasia	1	0	0	0	0	0	0	3	3	0	3
	2	63	1.5	60	0	1	0	0	0	1	2	1	49.6	15.5	13.2	（rigt breast11-2）invasive ductal carcinoma。	2	0	1	0	0	0	1	4c	4c	1	4c
	2	51	1.55	55	0	1	0	0	0	0	1	1	9.4	42.5	20	（left breast12-1）mastopathy。	1	0	0	0	1	0	0	4a	4a	0	4a
	2	37	1.57	55	0	1	0	1	0	0	1	4	52.5	7.8	5.4	（left breast9-3）non-special typeinvasive ductal carcinoma	2	1	1	1	1	0	1	5	5	1	5
	2	42	1356	51	0	1	0	1	0	0	1	3	41.8	11.3	8.3	（left breast11-1）non-special typeinvasive ductal carcinoma	2	1	1	1	1	0	1	5	5	1	5
	2	23	1.62	55	0	0	0	0	0	0	1	4	10.4	47.8	12.2	（left breast10-0mass）adenofibroma。	1	0	0	0	0	0	0	3	3	0	3
	2	48	1.56	60	0	1	0	1	0	0	1	1	33.8	16.2	8.8	（left breast nodule 1-0）mastopathy and intraductal papillary tumor	1	0	1	0	1	0	0	4c	4c	1	4c
	2	25	1.58	54	0	0	0	0	0	0	1	1	33.4	8.6	6	（left breast2-6（4a））mastopathyand adenofibroma-like hyperplasia。	1	0	0	0	1	0	0	4b	4b	0	4a
	2	30	1.61	44	0	0	0	0	0	0		3	13.1	16.2	5.7	（rigt breast3.5-3）adenofibroma	1	0	0	0	0	0	0	3	3	0	3
	2	71	1.55	48	0	0	0	0	0	0	2	4	24.7	21	12	（rigt breast1-3.5）invasive breast cancer	2	1	1	0	0	0	1	4c	5	0	4c
	2	39	1.55	45	0	1	0	0	0	1	1	4	25.4	21.1	11.1	（left breast10-2 nodule）invasive non-special type breast cancer	2	1	1	0	1	0	0	4c	5	0	4c
	2	36	1.63	60	0	0	0	0	0	0	1	4	11.6	15.4	8.2	（left breast9.5-0.5）mastopathy，and adenofibroma-like hyperplasia。	1	0	0	0	0	0	0	3	3	0	3
	2	43	1.72	85	0	1	0	0	0	0	2	1	10.7	24.1	15.2	(rigt breas tmass) breast adenofirboma	1	0	0	0	0	0	0	3	3	0	3
	2	49	1.53	65	0	1	1	0	0	0	1	1	14.5	31.6	14.1	（left breast1-1）invasive ductal carcinoma	2	0	0	0	0	0	0	3	3	0	3
	2	56	1.55	60	0	1	0	0	0	0	2	4	23.9	8.7	4.6	（rigt breast1-5）invasive lobular cancer and cancer in situ（about 30%）	2	0	1	0	0	0	0	4b	4b	0	4a
	2	47	1.6	65	0	1	0	0	0	0	1	1	28.3	18.7	11.9	（left breast1-3.5）non-special typeinvasive ductal carcinoma。	2	1	1	0	0	0	1	4c	5	0	4c
	2	57	1.54	57	0	1	1	0	0	0	2	2	34.3	26.8	18.5	（rigt breast mass 7-4.5）non-special typeinvasive ductal carcinoma。	2	1	1	0	0	0	1	4c	5	1	5
	2	39	1.58	75	0	0	0	0	0	0	2	1	18.8	13.2	8.2	（rigt breast12-3.5 mass）adenofibroma。	1	1	1	0	1	0	1	5	5	1	5
	2	59	1.58	65	0	1	0	0	0	0	1	1	19.9	15.5	6.9	（left breastmass2-1）mastopathyand adenofibroma-like hyperplasia	1	0	0	0	1	0	0	4a	4a	0	4a
	2	28	1.59	60	0	1	0	0	0	0	2	1	27.5	19.1	10.9	（rigt breast10-5）mastopathy and adenofibroma-like hyperplasia	1	0	0	0	0	0	0	3	4a	0	3
	2	49	1.57	56.5	0	1	0	0	0	0	2	1	4.3	33.3	18	（rigt breast11-2 nodule）breast ductal hyperplasia	1	0	0	0	1	0	0	4a	4a	0	4a
	2	63	1.6	52	0	1	1	0	1	1	2	4	24.5	22.2	12.5	（rigt breastmass2-3）non-special typeinvasive ductal carcinoma	2	1	1	0	0	1	0	4c	5	0	4c
	2	48	1.63	70	0	1	1	0	0	1	1	2	28.6	15.9	8.2	（left breast4-3 nodule）为invasive ductal carcinoma	2	1	1	0	1	1	0	5	5	0	5
	2	22	1.58	45	0	0	0	0	0	0	1	2	8.2	42.2	21.9	(left breastmass)adenofibroma	1	1	0	0	0	0	0	3	4a	0	4a
	2	39	1.56	65	0	0	0	0	0	0	2	1	24.8	15.3	10.3	（rigt breast10-2 nodule）为invasive ductal carcinoma	2	1	1	1	1	1	0	5	5	0	5
	2	30	1.59	57	0	0	1	0	0	0	1	2	13.7	12.3	5.1	（left breast4-3、mastopathyand adenofibroma-like hyperplasia	1	0	0	0	0	0	0	3	3	0	3
	2	46	1.63	58	0	0	1	0	0	0	1	3	17.5	12.6	5.6	（left breast6-2）mastopathyand adenofibroma-like hyperplasia	1	0	0	0	0	0	0	3	3	0	3
	2	39	1.56	52	0	0	1	0	0	0	2	1	0	18.8	11.4	（12-2）mastopathyand adenofibroma-like hyperplasia	1	0	0	0	0	0	0	3	3	0	3
	2	31	1.54	46	0	0	0	0	0	0	1	2	7.2	8.7	4.3	（left breast4-2.5）mastopathy。	1	0	0	0	0	0	0	3	3	0	3
	2	41	1.54	53	0	0	0	0	0	0	2	1	7.6	13.5	6.8	（rigt breast10-6 nodule）mastopathy and ductal hyperplasia	1	0	0	0	1	0	0	4a	4a	0	4a
	2	36	1.6	51	0	1	1	0	0	0	2	4	10.3	23.4	12.4	（rigt breast2-2）adenofibroma	1	0	0	0	0	0	0	3	3	0	3
	2	41	1.59	52	0	1	1	0	0	0	1	1	21.7	14.1	8.8	（left breast11-1.5）mastopathy and focal epithelial hyperplasia	1	0	0	0	0	0	0	3	3	0	3
	2	43	1.48	54	0	0	0	0	0	1	2	1	35.7	28.8	19.6	（rigt breast9-4）invasive breast cancer	2	1	1	0	1	0	1	5	5	1	5
	2	43	1.56	56.5	0	0	0	0	0	1	2	4	28.7	36.1	27.2	（rigt breast12-3）non-special typeinvasive ductal carcinoma。	2	1	1	0	1	0	0	4c	5	1	5
	2	37	1.57	52.5	0	0	0	0	0	0	2	4	4.1	16.8	8.1	（rigt breastmass1-5）mastopathy，and adenofibroma-like hyperplasia。	1	0	0	0	1	0	0	4a	3	0	3
	2	49	1.53	48	0	1	0	0	0	0	1	1	41.1	11.9	6.9	（left breast2-3.5）breast ductal carcinoma in situ	2	1	1	0	1	0	0	4c	5	0	4c
	2	21	1.58	50	0	1	0	1	0	0	0	4	12.7	22.5	14	（rigt breast2-1） hyperplasia	1	1	0	0	0	0	0	4a	4a	0	4a
	2	28	1.6	58	1	1	1	0	0	0	1	1	2.6	16.2	6.1	（left breast1-1.5）mastopathy and adenofibroma	1	0	0	0	0	0	0	3	4a	0	4a
	2	37	1.61	52	0	1	1	0	0	0	1	2	6.2	10.2	4.7	（left breast3-4）mastopathy and adenofibroma	1	0	0	0	0	0	0	3	3	0	3
	2	34	1.62	55	0	1	0	0	0	0	1	1	18.2	18.7	6.6	（left breast1-0massmass）adenofibroma	1	0	0	0	1	0	0	4a	4a	0	4a
	2	36	1.6	52	0	0	0	0	0	0	1	1	19.3	12.8	5.7	（left breast2-3mass）adenofibroma	1	0	0	0	0	0	0	3	3	0	3
	2	48	1.61	65	0	0	0	0	0	0	0	2	15.7	8.8	4.8	（rigt breast8-2）mastopathy	1	0	0	0	1	0	0	3	4a	0	4a
	2	50	1.58	51	0	1	1	0	0	0	2	1	20.5	12.9	7.5	（rigt breast 10-3）mastopathy adenofibroma	1	1	0	0	0	0	0	4a	4a	0	4a
	2	51	1.57	52	0	1	1	0	0	0	2	1	19.2	13.4	8.2	（rigt breast 10-4）mastopathy adenofibroma	1	0	0	0	0	0	0	3	3	0	3
	2	47	1.59	52	0	1	1	0	0	0	2	1	13.6	14.1	7.2	（rigt breast 10-5）mastopathy and adenofibroma	1	0	0	0	0	0	0	3	3	0	3
	2	55	1.52	56	0	0	0	0	0	0	2	4	29.4	8.9	5.1	（rigt breast）non-special type invasive ductal carcinoma，and ductal carcinoma in situ and lobular carcinoma in situ （cancer in situ is about 60%）	2	1	1	1	0	1	0	4c	5	1	5
	2	38	1.72	65	0	1	0	0	0	0	0	1	4.2	41.5	18.3	（rigt breast 12-2）adenofibroma；	1	0	0	0	0	0	0	3	3	0	3
	2	49	1.6	58	0	1	0	0	1	1	0	2	26.3	46.4	26.6	（rigt breast 7-0）invasive non-special type breast cancer	2	0	1	0	1	0	0	4c	4c	0	4b
	2	46	1.6	60	0	0	0	0	0	0	2	1	28	11	7.2	（rigt breast 12-1）mastopathy	1	0	0	0	1	0	0	4a	4a	0	4a
	2	54	1.59	70.5	0	0	0	0	0	0	1	1	14.7	15.2	5.4	（left breast 2-5）adenofibroma	1	0	0	0	1	0	0	4a	4a	0	4a
	2	62	1.6	62	0	0	0	0	0	0	1	4	88.6	11	8.6	（left breast and chest wall mass）non-special type invasive ductal carcinoma	2	0	1	1	0	0	1	4c	5	1	5
	2	57	1.58	56	1	0	0	1	0	0	1	2	35.4	22.9	16.1	（left breast 3.5-0）invasive breast cancer	2	0	1	0	1	0	1	4c	5	0	4c
	2	56	1.5	53	0	1	0	0	0	0	1	1	50	10.1	6	（left breast 1-5）invasive breast cancer	2	1	1	1	0	0	1	4c	5	1	5
	2	32	1.55	47	0	1	0	0	0	0	2	4	10.8	31.1	12.1	（rigt breastmass 3-1）adenofibroma	1	0	0	0	0	0	0	3	3	0	3
	2	44	1.39	48	0	1	0	0	0	0	1	2	16.2	17.2	9.2	（left breastmass 6-2）adenofibroma	1	0	0	0	0	0	0	3	3	0	3
	2	41	1.6	87.5	0	1	0	0	0	0	1	4	41.7	30.6	20.9	（left breast 9-3）non-special typeinvasive ductal carcinoma。	2	1	1	0	0	0	1	4c	5	1	5
	2	23	1.63	45	0	1	0	0	0	0	2	2	10.2	20.9	9.3	（rigt breastmass 7-1.5）adenofibroma	1	0	0	0	0	0	0	3	3	0	3
	2	47	1.6	72.5	0	1	0	0	1	0	1	1	22.5	40.8	28	（left breastmass 1-2.5）invasive ductal carcinoma。	2	1	1	0	1	1	1	5	5	1	5
	2	45	1.46	49	0	1	0	0	0	0	1	1	18.6	21.1	9.8	（left breast 2-2）sclerotic mastopathy	1	1	1	1	0	1	0	5	5	0	5
	2	69	1.58	72.5	0	1	1	0	0	0	2	2	59.9	25.1	16.7	（rigt breast）invasive ductal carcinoma，non-special type。	2	1	1	1	0	1	1	5	5	1	5
	2	59	1.52	50	0	1	0	0	0	0	1	2	18.6	24.5	16.8	（left breast）invasive ductal carcinoma，non-special type。	2	1	1	1	1	0	0	4c	4c	0	4c
	2	45	1.63	59.5	0	1	0	0	0	0	1	1	19	24.9	16	（left breast12-3 nodule）non-special typeinvasive breast cancer	2	1	1	0	1	0	1	4c	4c	0	4c
	2	58	1.58	48	0	1	0	0	0	1	2	1	25.6	27.9	16.8	（rigt breast1 0-3）non-special typeinvasive ductal carcinoma	2	0	1	0	0	0	1	4c	4c	1	4c
	2	39	1.6	55	0	0	0	0	0	1	1	2	12.2	15	9.9	（left breast）intraductal papillary tumor	1	0	0	0	0	0	0	3	3	0	3
	2	67	1.43	53	0	1	0	0	0	1	1	1	32.6	29.8	16.2	（left breast）invasive lobular carcinoma ductal carcinoma in situ	2	1	1	1	1	1	1	5	5	0	5
	2	59	1.48	49	0	1	0	0	0	0	1	2	48.7	20.4	165.3	(left breast)intraductal papillary carcinoma, with focal infiltration	2	1	0	0	1	0	0	4c	4c	1	4c
	2	30	1.62	55.5	0	1	0	0	0	0	2	3	13.4	21.7	7.9	（left breast 9-3mass）mastopathy and adenofibroma	1	0	0	0	0	0	0	3	3	0	3
						1	0	0	0	0	1	4	18.7	15.6	8.2	（10-3 mass）mastopathy and adenofibroma	1	0	0	0	0	0	0	3	3	0	3
	2	56	1.55	63.5	1	1	0	0	0	0	1	3	31.1	14.2	2.1	（left breast 9-2.5）non-special typeinvasive ductal carcinoma。	2	1	1	0	1	0	1	5	5	0	5
	2	45	1.53	61	0	0	0	0	0	0	2	2	11.7	12.9	4.2	（left breast）intraductal papillary tumor	1	0	0	0	0	0	0	3	3	0	3
	2	53	1.68	90	0	1	0	0	0	0	1	1	21.8	25.8	17.9	（left breast 11-2 nodule）invasive ductal carcinoma	2	0	0	0	1	0	0	4b	4a	0	4a
	2	60	1.62	56	0	1	0	0	0	0	1	3	30.3	26.6	22.8	（left breast）intraductal papillary carcinoma	2	0	1	0	1	0	0	4c	4c	0	4c
	2	45	1.6	60	0	0	0	0	0	0	2	0	11.6	18.3	9.6	（rigt breastmass 1-1, 1-2）mastopathyand adenofibroma-like hyperplasia and ductal hyperplasia	1	0	0	0	0	0	0	3	3	0	3
	2	37	1.7	65	0	1	0	0	0	1	2	1	26.6	28.5	17.4	（rigt breastmass11-2）non-special typeinvasive ductal carcinoma	2	1	1	1	1	0	0	5	5	0	5
